# Supplementary material for: Constitutive Activation of RpoH and the Addition of L-arabinose Influence Antibiotic Sensitivity of PHL628 E. coli
Source: Antibiotics (Basel). 2024 Feb 1;13(2):143. doi: 10.3390/antibiotics13020143 (PMC10886279; doi:10.3390/antibiotics13020143)
Supplement: Supplementary file 1 [file antibiotics-13-00143-s001.zip]

Archive with 1 entries (1 files):
- antibiotics-2836100-supplementary.pdf
